# Supplementary material for: An improved de novo genome assembly of the common marmoset genome yields improved contiguity and increased mapping rates of sequence data
Source: BMC Genomics. 2020 Apr 2;21(Suppl 3):243. doi: 10.1186/s12864-020-6657-2 (PMC7114785; doi:10.1186/s12864-020-6657-2)
Supplement: Supplementary file 4 — Additional file 4: Table S1. Assembly statistics of the marmoset genome from different assemblers. [file 12864_2020_6657_MOESM4_ESM.xlsx]

## Sheet: TableS1
Table S1: Assembly statistics of the marmoset genome from different assemblers
Assembly	SMARTdenovo (S)	Wtdbg (W)	Canu (C )	Miniasm (M)	Flye (F)
# contigs	2200	2871	4119	4642	3911
Total contig length	2790689806	2808423027	2798974889	2835075453	2811054574
Longest contig length	42930469	33442326	20966613	23235134	27281600
Mean contig length	1.2685e+06	978204	679528	610744	718756
N50	6152543	6644363	3421111	3935050	4628655
N75	2344487	2505807	1272730	1583937	1828568
L50	121	120	220	198	171
L75	305	291	550	478	417
Contigs > 1 kbp	2200	2871	4119	4642	3870
Contigs > 10 kbp	2200	2503	4104	4639	3130
Contigs > 100 kbp	1277	1256	2104	1718	1543
Contigs > 1 Mbp	545	538	663	652	633
Contigs > 10 Mbp	52	60	30	27	40
