# Supplementary material for: An improved de novo genome assembly of the common marmoset genome yields improved contiguity and increased mapping rates of sequence data
Source: BMC Genomics. 2020 Apr 2;21(Suppl 3):243. doi: 10.1186/s12864-020-6657-2 (PMC7114785; doi:10.1186/s12864-020-6657-2)
Supplement: Supplementary file 5 — Additional file 5: Table S2. Pseudo-chromosome statistics of the marmoset genome assemblies from different assemblers. [file 12864_2020_6657_MOESM5_ESM.xlsx]

## Sheet: TableS2
Table S2: Pseudo-chromosome statistics of the marmoset genome assemblies from different assemblers
Assembly	S scaffolds	W scaffolds	C scaffolds	M scaffolds	F scaffolds
# scaffolds	25	25	25	25	25
Total scaffold length	2790934506	2808727927	2799414689	2835566653	2811470274
Longest scaffold length	213246006	209173135	219399186	219729950	213031804
Mean scaffold length	1.11637e+08	1.12349e+08	1.11977e+08	1.13423e+08	1.12459e+08
N50	143890903	151666960	133117525	150398382	153601208
N75	115902002	115549863	118032644	117300482	116262788
L50	8	8	8	8	8
L75	14	14	14	14	14
Scaffolds > 1 kbp	25	25	25	25	25
Scaffolds > 10 kbp	25	25	25	25	25
Scaffolds > 100 kbp	25	25	25	25	25
Scaffolds > 1 Mbp	25	25	25	25	25
Scaffolds > 10 Mbp	24	24	23	24	24
Scaffolds > 100 Mbp	15	15	15	15	15
The headers S, W, C, M, and F scaffolds in the table refer to scaffolds from SMARTdenovo, Wtdbg, Canu, Miniasm, and Falcon assemblers.
