# Supplementary material for: An improved de novo genome assembly of the common marmoset genome yields improved contiguity and increased mapping rates of sequence data
Source: BMC Genomics. 2020 Apr 2;21(Suppl 3):243. doi: 10.1186/s12864-020-6657-2 (PMC7114785; doi:10.1186/s12864-020-6657-2)
Supplement: Supplementary file 6 — Additional file 6: Table S3. Repeat statistics of the final marmoset genome assembly. [file 12864_2020_6657_MOESM6_ESM.xlsx]

## Sheet: TableS3
Table S3: Repeat statistics of the final marmoset genome assembly
Repeat class	Repeat subclass	Number of elements	Total length	% of sequence
SINEs		1073455	256348329	0.0918
	ALUs	903839	234806254	0.0841
LINEs		1371561	598411324	0.2144
	LINE1	1282961	581745714	0.2084
LTR elements		459489	146392821	0.0524
DNA elements		331728	60095854	0.0215
Unclassified		12785	2016649	0.0007
