# Supplementary material for: An improved de novo genome assembly of the common marmoset genome yields improved contiguity and increased mapping rates of sequence data
Source: BMC Genomics. 2020 Apr 2;21(Suppl 3):243. doi: 10.1186/s12864-020-6657-2 (PMC7114785; doi:10.1186/s12864-020-6657-2)
Supplement: Supplementary file 7 — Additional file 7: Table S4. Summary of the marmoset genome assemblies in the NCBI Assembly database. [file 12864_2020_6657_MOESM7_ESM.xlsx]

## Sheet: TableS4
Table S4: Summary of the marmoset genome assemblies in the NCBI Assembly database
Assembly name*	CJ2010	CJ2015_IT	CJ2015	CJ2017
Submitted date	22nd Jan 2010	29th Jan 2015	7th Aug 2015	6th Nov 2017
Genbank accession	GCA_000004665.1	GCA_000832365.1	GCA_001269965.1	GCA_002754865.1
Sequencing generation	First	Second	First + second	Second
Sequencing machine	ABI3730	IonTorrent	Illumina	Illumina
Read coverage	6.6 x	3.3 x	60 x	60 x
Scaffolding	BAC-end, FISH	-	Matepair libraries	HiC, Chicago
Assembly N50	132.17 Mb	0.86 kbp	140.45 Mb	143.91 Mb
* Assembly names were assigned informally by the authors
