# Supplementary material for: An improved de novo genome assembly of the common marmoset genome yields improved contiguity and increased mapping rates of sequence data
Source: BMC Genomics. 2020 Apr 2;21(Suppl 3):243. doi: 10.1186/s12864-020-6657-2 (PMC7114785; doi:10.1186/s12864-020-6657-2)
Supplement: Supplementary file 8 — Additional file 8: Table S5. RNAseq of brain tissue samples. [file 12864_2020_6657_MOESM8_ESM.xlsx]

## Sheet: TableS5
Table S5: RNAseq of brain tissue samples
Sample	Replicate	#PE reads
Anterior cingulate cortex (ACC)	1	24540141
Anterior cingulate cortex (ACC)	2	34411646
Left caudate nucleus (LCAN)	1	24504219
Left insular cortex (LINS)	1	36589111
Left posterior hippocampus (LPHIP)	1	25956634
Left putamen (LPUT)	1	24507699
Medial prefrontal cortex (MPC)	1	22848710
Medial prefrontal cortex (MPC)	2	35047321
Right caudate nucleus (RCAN)	1	36210992
Right insular cortex (RINS)	1	28476776
Right insular cortex (RINS)	2	37831554
Right putamen (RPUT)	1	25135360
Right somatosensory area (RSSA)	1	24737769
Right visual area (RViA)	1	23833382
Right ventrolateral prefrontal cortex (RvIPFC)	1	23569846
